# Supplementary material for: Dietary fiber inulin mitigates peripheral neuropathy in different stages of diabetes via modulating gut microbiota and metabolites in db/db mice
Source: PLoS One. 2025 Nov 20;20(11):e0336962. doi: 10.1371/journal.pone.0336962 (PMC12633925; doi:10.1371/journal.pone.0336962)
Supplement: S1 File — (ZIP) [file pone.0336962.s004.zip]

Archive with 6 entries (6 files):
- Datasets for Fig 3-5.doc
- Datasets for Fig. 6-Excel.xlsx
- Datasets for Fig. 7-Excel.xlsx
- Datasets for Supplementary 1 (S1) Table.xlsx
- Datasets for Supplementary 2 (S2) Fig.doc
- Datasets for Fig 1.doc
