# Supplementary material for: Dietary fiber inulin mitigates peripheral neuropathy in different stages of diabetes via modulating gut microbiota and metabolites in db/db mice
Source: PLoS One. 2025 Nov 20;20(11):e0336962. doi: 10.1371/journal.pone.0336962 (PMC12633925; doi:10.1371/journal.pone.0336962)
Supplement: S1 File — (ZIP) [file pone.0336962.s004.zip › Datasets for Fig. 6-Excel.xlsx]

## Sheet: PDM vs INUPDM
ID	name	mz	rt	ppm	formula	KEGG	PDM1	PDM2	PDM3	PDM4	PDM5	INU/PDM1	INU/PDM2	INU/PDM3	INU/PDM4	INU/PDM5
M126T51	Taurine	126.022	50.7	0.983954	C2H7NO3S	C00245	1.16005e+07	6.52011e+06	8.80521e+06	1.26115e+07	1.41127e+07	3.64817e+07	2.30669e+07	2.51467e+07	3.81653e+07	1.77854e+07
M130T72	Pipecolic acid	130.05	72.3	18.7368	C6H11NO2	C00408	9.12744e+07	9.11268e+07	8.44119e+07	8.05917e+07	9.75894e+07	7.96109e+07	7.95389e+07	8.24413e+07	7.87828e+07	8.39378e+07
M145T55	4-Oxoglutaramate	145.05	55.1	0.0252591	C5H7NO4	C05572	1.14904e+07	2.98832e+06	6.86569e+06	7.1171e+06	2.15528e+06	4.18731e+07	4.65544e+07	3.979e+07	4.76744e+07	6.33978e+06
M148T56	2-Hydroxyglutarate	148.043	56.5	2.40132	C5H8O5	C02630	9.335e+06	7.88267e+06	5.74279e+06	8.0213e+06	7.83352e+06	1.45033e+07	9.37547e+06	1.10805e+07	1.04629e+07	1.05265e+07
M169T221	3,4-Dihydroxymandelaldehyde	169.051	221.5	7.83202	C8H8O4	C05577	1.5003e+08	1.80232e+08	1.70162e+08	1.55234e+08	1.47228e+08	1.82457e+08	2.23158e+08	1.79285e+08	1.71643e+08	1.79564e+08
M170T288	3,4-Dihydroxyphenylglycol	169.977	287.7	0.00213982	C8H10O4	C05576	8.53714e+07	3.18551e+07	1.71952e+08	4.85491e+07	1.05044e+08	1.97559e+07	2.18869e+07	3.98376e+07	2.0264e+07	2.13964e+07
M174T68	Dehydroascorbate	174.012	67.7	22.9869	C6H6O6	C05422	4.28112e+08	1.38915e+09	6.52358e+08	6.28226e+08	4.19443e+08	3.43771e+08	2.99347e+08	2.21706e+08	3.99024e+08	3.00842e+08
M176T50	Citrulline	176.103	50.5	1.70355	C6H13N3O3	C00327	1.62509e+07	1.65488e+07	1.72446e+07	1.76772e+07	1.84925e+07	1.56882e+07	1.67496e+07	1.52457e+07	1.58426e+07	1.53212e+07
M200T338	Dodecanoic acid	199.987	338.3	0.409956	C12H24O2	C02679	2.33739e+07	3.35627e+07	2.91206e+07	2.56367e+07	2.13492e+07	7.25018e+07	7.64312e+07	2.7826e+07	3.00013e+07	8.70816e+07
M205T177	L-Tryptophan	205.098	177.2	2.55488	C11H12N2O2	C00078	7.89771e+08	1.07051e+09	3.17065e+08	3.29207e+08	2.94985e+08	1.92134e+08	1.66646e+08	2.82453e+08	2.22661e+08	2.65711e+08
M277T528	Stearidonic acid	277.217	527.9	1.44292	C18H28O2	C16300	2.71057e+07	7.77781e+07	3.55285e+07	3.29132e+07	1.28571e+07	4.25066e+06	1.35029e+07	1.01045e+07	2.07723e+07	5.85153e+06
M279T36	Dibutyl phthalate	279.154	35.7	17.1088	C16H22O4	C14214	5.06997e+07	1.87357e+07	2.15487e+07	2.63963e+07	3.3059e+07	5.83455e+06	1.40029e+07	1.05299e+07	3.4683e+07	4.73837e+06
M282T546	Oleamide	282.283	546.3	13.9009	C18H35NO	C19670	3.57129e+08	1.30595e+09	4.72855e+08	3.8699e+08	1.80178e+08	2.43294e+07	1.34443e+08	1.22696e+08	3.08968e+08	2.70003e+07
M282T634	1-Methyladenosine	282.221	634.3	7.34202	C11H15N5O4	C02494	2.69815e+07	2.62121e+07	1.85536e+07	2.26297e+07	1.21575e+07	3.24593e+06	1.01033e+07	1.09553e+07	2.20553e+07	2.68922e+06
M295T382	9-OxoODE	295.227	381.8	1.43618	C18H30O3	C14766	6.78278e+06	2.29705e+07	7.60194e+06	1.10959e+07	4.10906e+06	1.22495e+06	3.9114e+06	3.27483e+06	5.91152e+06	1.56678e+06
M297T553	9,10-DHOME	297.242	553.1	0.330415	C18H34O4	C14828	6.8012e+06	7.1235e+06	7.00159e+06	5.99354e+06	6.45169e+06	5.00669e+06	5.88548e+06	5.3027e+06	5.7602e+06	6.24432e+06
M305T221_1	4'-Oxolividamine	305.157	221.5	6.55401	C12H23N3O6	C21257	8.1306e+08	6.38383e+08	5.05744e+08	6.082e+08	7.93719e+08	8.80177e+08	1.1778e+09	1.26384e+09	1.38455e+09	5.94439e+08
M312T529	Aflatoxin B1	312.363	529.4	0.0033995	C17H12O6	C06800	1.08258e+08	1.9046e+08	1.36951e+08	1.46057e+08	6.9399e+07	4.24119e+07	5.44164e+07	4.59945e+07	5.43526e+07	6.56049e+07
M347T503	21-Deoxycortisol	347.219	502.8	6.26693	C21H30O4	C05497	2.32626e+06	3.14286e+06	2.93386e+06	2.5406e+06	2.05128e+06	2.96666e+06	3.63573e+06	3.32676e+06	3.12096e+06	3.32854e+06
M383T684	Campesterol	383.368	684.4	1.56507	C28H48O	C01789	405775	559023	894527	451605	465276	222286	270755	447804	300440	348598
M385T592	Vitamin D3	385.293	592.3	2.86676	C27H44O	C05443	3.43056e+07	3.55757e+07	3.24502e+07	2.85691e+07	3.22877e+07	4.1634e+07	4.21004e+07	3.60586e+07	3.13113e+07	4.66075e+07
M432T466_2	Isovitexin	432.238	465.8	3.0324	C21H20O10	C01714	4.29101e+07	1.119e+08	3.24038e+07	3.77152e+07	3.55555e+07	1.05853e+08	1.14337e+08	7.53085e+07	1.04716e+08	8.87482e+07
M101T51	2-Ketobutyric acid	101.025	50.8	5.70156	C4H6O3	C00109	4.68963e+07	5.273e+07	5.7736e+07	4.58661e+07	8.61759e+07	1.03023e+08	1.20886e+08	7.26847e+07	9.82784e+07	9.97936e+07
M125T73	1,2,3-Trihydroxybenzene	125.025	73.3	7.00658	C6H6O3	C01108	5.28654e+06	4.88128e+06	4.5317e+06	5.64067e+06	4.05652e+06	1.2211e+06	1.97262e+06	2.17369e+06	3.48398e+06	4.74338e+06
M130T56	Aminocaproic acid	130.088	56	5.38097	C6H13NO2	C02378	2.01354e+07	2.53096e+07	1.31956e+07	1.82643e+07	1.63618e+07	9.76734e+06	8.43857e+06	8.53456e+06	1.77795e+07	9.48782e+06
M331T647	Adrenic acid	331.266	646.6	4.82996	C22H36O2	C16527	1.00883e+08	6.07512e+07	4.80708e+07	5.95163e+07	7.56007e+07	9.8332e+06	3.66192e+07	1.80431e+07	5.4897e+07	2.6327e+07
M339T483_1	Fructose 1,6-bisphosphate	339.167	483.2	27.8664	C6H14O12P2	C00354	1.74545e+07	2.12518e+07	1.61635e+07	2.15785e+07	2.00883e+07	2.62855e+07	2.16513e+07	3.08779e+07	2.59951e+07	2.2466e+07

## Sheet: DM vs INUDM
ID	name	mz	rt	ppm	formula	KEGG	DM1	DM2	DM3	DM4	DM5	INU/DM1	INU/DM2	INU/DM3	INU/DM4	INU/DM5
M103T79	Cadaverine	103.012	78.7	13.5875	C5H14N2	C01672	4.27203e+07	4.18551e+07	3.94284e+07	4.61909e+07	4.23239e+07	3.73515e+07	3.65135e+07	4.15183e+07	4.03951e+07	3.98644e+07
M109T292	m-Cresol	109.101	292	0.580358	C7H8O	C01467	2.35614e+07	2.53628e+07	2.87216e+07	2.36686e+07	3.65457e+07	3.70421e+07	3.58538e+07	3.99181e+07	3.67096e+07	3.86889e+07
M160T83	Indoleacetaldehyde	160.076	82.5	0.946334	C10H9NO	C00637	1.90469e+06	1.98131e+06	1.52727e+06	1.32914e+06	1.35947e+06	1.4882e+06	1.12006e+06	1.298e+06	1.06778e+06	1.03681e+06
M165T72	2-Hydroxycinnamic acid	165.054	72.3	0.447592	C9H8O3	C01772	6.37787e+07	6.96373e+07	8.83576e+07	7.24365e+07	7.54033e+07	6.09631e+07	6.61644e+07	5.76381e+07	6.04682e+07	5.0549e+07
M184T509	Phosphorylcholine	184.075	509.3	4.88932	C5H15NO4P	C00588	2.1359e+07	1.53287e+07	1.94592e+07	2.11081e+07	2.2466e+07	2.48396e+07	2.22286e+07	2.29939e+07	2.63788e+07	3.37425e+07
M195T542	2-Amino-2-deoxy-D-gluconate	195.175	541.8	3.17758	C6H13NO6	C03752	561429	682299	904285	970071	1.13202e+06	1.38424e+06	1.36541e+06	1.23883e+06	1.19809e+06	1.16877e+06
M208T297	N-Acetyl-L-phenylalanine	208.097	297	1.81066	C11H13NO3	C03519	4.15918e+06	4.91818e+06	4.33451e+06	2.58833e+06	1.39554e+07	1.76048e+07	1.35229e+07	3.08969e+07	1.34301e+07	1.5626e+07
M221T108	1D-1-Guanidino-3-amino-1,3-dideoxy-scyllo-inositol	221.122	107.7	1.39238	C7H16N4O4	C01298	1.99649e+07	2.0679e+07	2.9718e+07	3.18553e+06	1.49001e+06	310983	1.36375e+06	1.93051e+06	1.29325e+06	1.43136e+06
M250T655	Alprenolol	250.179	654.9	5.41608	C15H23NO2	D07156	5.60287e+07	1.47337e+08	6.99353e+07	1.09706e+08	1.03993e+08	1.39413e+08	1.99403e+08	1.30721e+08	1.4721e+08	1.5482e+08
M276T509_2	Homatropine	276.16	508.9	0.00302472	C16H21NO3	C07814	7.39804e+06	1.40567e+07	6.92063e+06	3.06808e+06	2.49305e+06	7.7454e+06	1.15208e+07	1.47495e+07	1.48367e+07	1.4336e+07
M298T457	3-Ketosphingosine	298.274	456.6	1.26059	C18H35NO2	C06121	4.02365e+06	3.5157e+06	1.89157e+06	2.61174e+06	5.66947e+06	4.79257e+06	9.37274e+06	7.9447e+06	6.75104e+06	5.94504e+06
M317T589	5a-Pregnane-3,20-dione	317.248	589.3	0	C21H32O2	C03681	2.04764e+07	1.46592e+06	1.15641e+07	1.41258e+07	6.83906e+06	3.75044e+06	168737	4.69567e+06	186744	299142
M320T655	Pregnanediol	320.256	655	1.92581	C21H36O2	C05484	2.1783e+07	1.96804e+07	3.00688e+07	2.58838e+07	2.76813e+07	5.12145e+07	6.84042e+07	7.45861e+07	5.6805e+07	3.41174e+07
M398T459_2	S-Adenosylmethionine	398.241	459.4	0.198022	C15H22N6O5S	C00019	1.07501e+08	2.30937e+07	1.4907e+08	3.49956e+07	3.76488e+07	2.27746e+08	1.33909e+08	9.30807e+07	1.84382e+08	1.31391e+08
M125T276	Caprylic acid	125.098	276.5	11.1113	C8H16O2	C06423	1.28574e+06	285241	1.1727e+06	1.09119e+06	530907	369255	92340.9	654126	87009.2	265727
M130T56	Aminocaproic acid	130.088	56	5.38097	C6H13NO2	C02378	2.71e+07	2.38894e+07	1.65129e+07	2.08526e+07	3.25109e+07	1.64652e+07	1.63525e+07	8.07257e+06	1.5402e+07	1.91279e+07
M146T47	L-Glutamic acid	146.047	46.6	4.62868	C5H9NO4	C00025	1.09134e+07	4.59606e+06	6.46473e+06	5.94435e+06	7.72193e+06	1.10339e+07	1.23455e+07	1.16236e+07	1.39654e+07	8.06815e+06
M165T92_1	D-Phenylalanine	165.02	92.3	17.2339	C9H11NO2	C02265	1.04286e+07	1.80495e+07	1.3548e+07	1.18178e+07	1.05394e+07	2.37328e+07	5.51394e+07	1.14013e+07	2.29103e+07	3.32048e+07
M169T277	Azelaic acid	169.088	276.7	8.81198	C9H16O4	C08261	1.22637e+07	1.53861e+07	1.66166e+07	1.32519e+07	2.96606e+07	4.70067e+06	3.80591e+06	6.55895e+06	1.777e+07	4.9243e+06
M173T185	Quinate	173.043	185.2	12.7714	C7H12O6	C00296	1.56496e+07	1.51681e+07	1.08694e+07	1.78198e+07	1.86335e+07	1.38822e+07	4.01309e+07	3.96312e+07	1.84839e+07	4.40356e+07
M179T75	2-Hydroxy-3-(4-hydroxyphenyl)propenoic acid	179.036	75	3.7758	C9H8O4	C05350	3.26446e+06	3.82002e+06	3.61835e+06	3.24147e+06	3.14484e+06	4.02006e+06	4.06909e+06	3.66225e+06	4.19985e+06	3.7207e+06
M192T141	Phenylacetylglycine	192.068	140.8	6.12284	C10H11NO3	C05598	3.04007e+07	5.03626e+07	4.66778e+07	3.17524e+07	2.77619e+07	5.69526e+07	8.4622e+07	7.58314e+07	6.48607e+07	4.33183e+07
M200T54	4-Fumarylacetoacetate	200.034	53.9	9.49848	C8H8O6	C01061	5.21229e+06	5.55097e+06	5.27238e+06	5.44163e+06	6.06881e+06	4.83322e+06	4.85625e+06	4.37196e+06	4.87026e+06	4.95303e+06
M223T641	Thymidine	223.029	640.9	6.31136	C10H14N2O5	C00214	2.25954e+07	7.26215e+06	1.42811e+07	1.61779e+07	1.46396e+07	1.25577e+06	1.04144e+06	9.5369e+06	1.1853e+06	4.74538e+06
M259T137	Glucose 6-phosphate	259.019	137.3	12.4468	C6H13O9P	C00092	361385	1.57604e+06	359946	718153	493672	1.72187e+06	739500	1.48384e+06	1.61343e+06	1.76261e+06
M335T446	Troxilin B3	335.224	445.9	5.33974	C20H34O5	C14811	1.14691e+07	1.15906e+07	1.20012e+07	1.12133e+07	1.13327e+07	1.11975e+07	1.29525e+07	1.30413e+07	1.31505e+07	1.40799e+07
M465T567_2	Glycocholic acid	465.305	567.2	2.04336	C26H43NO6	C01921	1.0391e+08	4.79729e+08	2.1607e+08	4.13704e+08	4.83123e+08	8.49423e+07	2.0718e+08	1.63862e+07	6.48516e+07	2.78915e+07
