# Supplementary material for: Dietary fiber inulin mitigates peripheral neuropathy in different stages of diabetes via modulating gut microbiota and metabolites in db/db mice
Source: PLoS One. 2025 Nov 20;20(11):e0336962. doi: 10.1371/journal.pone.0336962 (PMC12633925; doi:10.1371/journal.pone.0336962)
Supplement: S1 File — (ZIP) [file pone.0336962.s004.zip › Datasets for Fig. 7-Excel.xlsx]

## Sheet: plylum percents
	1	2	3	4	5	6	7	8	9	10	11
Taxonomy	Bacteroidetes	Firmicutes	Verrucomicrobia	Tenericutes	Proteobacteria	Saccharibacteria	Deferribacteres	Cyanobacteria	Actinobacteria	Fusobacteria	Others
PDM group 1	0.684865	0.275649	0	0.0211657	0.0074346	0.00816888	0.00134006	0.00018357	0.00111978	0	7.34282e-05
PDM group 2	0.570023	0.404185	5.50711e-05	0.0080771	0.00394676	0.00895824	0.00264341	0.000422212	0.00168885	0	0
PDM group 3	0.382285	0.569087	3.67141e-05	0.0102065	0.00870124	0.00688389	0.0201193	0.000477283	0.00141349	0	0.000789353
PDM group 4	0.283029	0.694869	0.000128499	0.00466269	0.00352455	0.00895824	5.50711e-05	0.000146856	0.00440569	0	0.000220285
PDM group 5	0.626746	0.2429	0.000403855	0.0933639	0.00627811	0.0222304	5.50711e-05	1.96374e-05	0.00681046	0	0.000201927
INU/PDM group 1	0.53665	0.0640294	0.293107	0.000220285	0.0834511	0.0125929	0.00143185	0.00754475	0.000881138	0	9.17852e-05
INU/PDM group 2	0.796788	0.165984	0.0111978	0.00185406	0.00809546	0.00892152	0.00178063	0.00308398	0.00223956	5.50711e-05	8.88178e-16
INU/PDM group 3	0.694557	0.24927	9.17852e-05	0.0105186	0.00405691	0.0169986	0.0027352	0.0201193	0.00165213	0	1.33227e-15
INU/PDM group 4	0.72134	0.243139	0.0284351	0.000128499	0.00422212	0.000201927	0.00157871	0.000275356	0.000679211	0	0
INU/PDM group 5	0.460028	0.483745	0.000128499	0.0168151	0.00627811	0.0275906	0	0.00223956	0.00262506	0	0.000550711
DM group 1	0.689865	0.285649	0	0.00607667	0.0074346	0.0074346	0.00134006	0.00018357	0.00111978	0	7.34282e-05
DM group 2	0.570023	0.404185	5.50711e-05	0.0099571	0.00394676	0.00394676	0.00264341	0.000422212	0.00168885	0	0
DM group 3	0.777604	0.204736	0	0.0223541	0.00431391	0.00431391	0.00148692	0.000109142	0.00236806	0	5.55112e-16
DM group 4	0.342285	0.529087	3.67141e-05	0.0933645	0.00870124	0.00870124	0.0201193	0.000467283	0.00141349	0	0.000789353
DM group 5	0.283029	0.694869	0.000128499	0.0229657	0.00352455	0.00352455	5.50711e-05	0.000167856	0.00440569	3.67141e-05	0.00018357
INU/DM group 1	0.688261	0.27877	0	0.00116618	0.00910509	0.00910509	3.67141e-05	0.00853603	0.00178063	0	0.00293713
INU/DM group 2	0.497788	0.479179	3.67141e-05	0.00807752	0.00670032	0.00670032	1.8357e-05	0.00181735	0.00576411	0	0.00189078
INU/DM group 3	0.848114	0.13296	0	0.000624702	0.00912345	0.00912345	3.67141e-05	0.00114756	0.00165213	0	0.00100964
INU/DM group 4	0.636746	0.3429	0.000403855	0.000207928	0.00627811	0.00627811	5.50711e-05	0.00101964	0.00681046	0	0.000201927
INU/DM group 5	0.582781	0.367031	0.00122992	0.000663663	0.019424	0.029424	5.50711e-05	0.0018995	0.0052134	0	0

## Sheet: genus percents
	1	2	3	4	5	6	7	8	9	10	11	12	13	14	15	16	17	18	19	20	21	22	23	24	25	26	27	28	29	30	31	32	33	34	35	36	37	38	39	40	41
	Lactobacillus	Alistipes	Akkermansia	Lachnospiraceae_NK4A136_group	Odoribacter	Bacteroides	Ruminococcaceae_UCG-014	Anaeroplasma	Acinetobacter	Alloprevotella	Roseburia	Candidatus_Saccharimonas	Ruminiclostridium	Enterococcus	Lachnospiraceae_UCG-001	Anaerotruncus	Mucispirillum	unidentified_Lachnospiraceae	unidentified_Ruminococcaceae	Ruminiclostridium_5	Rikenellaceae_RC9_gut_group	Lachnospiraceae_UCG-006	Rikenella	[Eubacterium]_xylanophilum_group	Prevotellaceae_UCG-001	Ruminiclostridium_9	Erysipelatoclostridium	Ruminococcus_1	Ruminiclostridium_6	Parabacteroides	Corynebacterium_1	unidentified_Chloroplast	Oscillibacter	Intestinimonas	[Eubacterium]_coprostanoligenes_group	Candidatus_Arthromitus	Lachnoclostridium	Marvinbryantia	Desulfovibrio	Parasutterella	Others
PDM group 1	0.045452	0.419293	0	0.0643965	0.112253	0.0347682	0.0101147	0.0189445	0.000238642	0.00119321	0.0141716	0.00816889	0.0107939	0.000110142	1.84e-05	0.00851767	0.00243206	0.0181184	0.018302	0.00502983	0.0108857	0.00062414	0.0122441	0.00100964	0.00703075	0.00721432	9.18e-05	1.84e-05	0.00646168	0.000569068	0.00049564	3.67e-05	0.00231299	0.00475448	9.18e-05	0.000532354	0.000605782	0.000348784	0.000734282	9.18e-05	0.15262
PDM group 2	0.0669481	0.217531	5.51e-05	0.0812299	0.127123	0.0373566	0.0390821	0.00682882	0.00031207	0.0287288	0.0110326	0.00895824	0.0269665	0.0263056	0.000532354	0.00849931	0.00278141	0.0199725	0.0112896	0.0133272	0.00780174	0.0020927	0.00888481	0.00172556	0.00317577	0.0103901	0.00104635	7.34e-05	0.00245984	0.000367141	0.000642497	0	0.00367141	0.00409362	0.000165213	0.00110142	0.00137678	0.000165213	0.00100964	0.00018357	0.214851
PDM group 3	0.0490684	0.196604	3.67e-05	0.0762735	0.0466269	0.0279945	0.109188	0.00868288	0.000458926	0.00115649	0.0575126	0.00688389	0.0162276	0.000128499	0.0218449	0.0209454	0.00273532	0.0150895	0.0179348	0.00636989	0.00293713	0.0123359	0.0033777	0.00409362	0.000256999	0.0105553	0.000128499	7.34e-05	0.000128	1.84e-05	0.000422212	9.18e-05	0.00427719	0.000862781	0.000238642	0.000550711	0.00258834	0.00128499	0.00310234	0.000165213	0.248738
PDM group 4	0.51084	0.135255	0.000128499	0.0208903	0.0462598	0.0217715	0.100486	0.00268013	0.000128499	0.00218449	0.00816889	0.00895824	0.000532354	7.34e-05	0.0028637	0.0018357	0.0015795	0.00212942	0.000330427	0.000422212	0.00271684	0.00341441	0.00176228	0.000477283	0.000348784	0.00126664	0.000660854	0	0.00475448	0	0.00334098	3.67e-05	0.000330427	0.00049564	5.51e-05	0.00427719	0.000679211	0.00357962	5.51e-05	0.000201927	0.110142
PDM group 5	0.0800918	0.0696833	0.000403855	0.0204865	0.0370996	0.0329142	0.0667462	0.0838733	0.00018357	0.0406976	0.00249656	0.0222304	0.00341441	0.000128499	0.00163378	0.0020927	0	0.00233134	0.00102799	0.00293713	0.00870124	0.00178063	0.00130335	0.000660854	0.00427719	0.00266177	0.000220285	0.000128499	0.000165213	0.000128499	0.00581918	0	0.000715925	0.00176228	0.000422212	0.00135842	0.00137678	9.18e-05	0.000165213	0.00146856	0.496136
INU/PDM group 1	0.0117852	0.193465	0.293107	0.0074346	0.0312253	0.0880587	0.00176228	5.51e-05	0.0729876	0.0199908	0.00100964	0.0125929	0.00391005	9.18e-05	3.67e-05	0.00062414	4.51e-05	0.000752639	0.00789353	0.00605783	0.000513997	0.000330427	0.00240477	0	0.000587425	0.00190913	0.000367141	0	8.357e-05	0.00207435	0.000293713	0.00569068	0.000293713	0.00170721	0	0.00227627	0.00018357	3.67e-05	0.00018357	0.00100964	0.225682
INU/PDM group 2	0.0393942	0.214906	0.0111978	0.0223956	0.0370996	0.121927	0.00339605	0.00148692	0.000330427	0.0429188	0.00308398	0.00892152	0.00770996	0.00244149	9.18e-05	0.00255163	1.3149e-05	0.0035062	0.010592	0.00486462	0.00211106	0.00264341	0.00293713	5.51e-05	0.0113079	0.00332263	0.0100964	0	4.8279e-05	0.00187242	0.00104635	0	0.00157871	0.000862781	5.51e-05	0.00315741	0.00242313	0.00018357	0.000293713	0.00306563	0.411143
INU/PDM group 3	0.0303809	0.19844	9.18e-05	0.0501882	0.200092	0.078201	0.0078201	0.00956402	0.000238642	0.0108857	0.0149059	0.0169986	0.0114915	5.51e-05	0.000403855	0.0116751	1.9633e-05	0.0135291	0.017788	0.00262506	0.0122809	0.00277191	0.00332263	0.0121707	0.000532354	0.00723268	0.000330427	0.00143185	8.771e-05	0.000605782	0.000128499	0	0.00161542	0.00400184	0.00310234	0.000146856	0.00152363	0.00062414	0.000440569	0.000367141	0.268453
INU/PDM group 4	0.114089	0.0747315	0.0284351	0.0335567	0.207178	0.15642	0.000422212	5.51e-05	9.18e-05	0.0270216	0.00493805	0.000201927	0.00233134	0.000513997	0.000697568	0.00436898	3.51e-05	0.00425883	0.00229463	0.00145021	0.0101698	0.00132171	0.000715925	0.00152363	0.00176228	0.0028637	0.00512162	0	5.51e-05	0.00614961	9.18e-05	0	0.00251491	0.000256999	0.00438733	0.00117485	0.00359798	0.000220285	0.000201927	0.000844424	0.292391
INU/PDM group 5	0.0550895	0.028894	0.000128499	0.210941	0.0238091	0.0811749	0.0298118	0.0129417	5.51e-05	0.0692061	0.00240477	0.0275906	0.0129601	0	0.00108307	0.0147591	1.5106e-05	0.00381826	0.0165213	0.0096558	0.0128316	0.00277191	0.00218449	0.00135842	0.00251491	0.00877467	0.00192749	0.00649839	7.2832e-05	0.000367141	0.00126664	0	0.00532354	0.000972923	0.000550711	0.0019642	0.00258834	0.000146856	0.000550711	0.00220285	0.339587
DM group 1	0.045452	0.419293	0.419293	0.0643965	0.112253	0.0347682	0.0101147	0.0189445	0.419293	0.00119321	0.0141716	0.00816889	0.0107939	0.000110142	1.84e-05	0.00851767	0.00134006	0.0181184	0.018302	0.00502983	0.0108857	0.00062414	0.0122441	0.00100964	0.00703075	0.00721432	9.18e-05	1.84e-05	0.00646168	0.00062414	0.00049564	0.0181184	0.00231299	0.00475448	9.18e-05	0.000532354	0.000605782	0.000348784	0.000734282	0.000734282	0.150252
DM group 2	0.0669481	0.217531	0.217531	0.0812299	0.127123	0.0373566	0.0390821	0.00682882	0.217531	0.0287288	0.0110326	0.00895824	0.0269665	0.0263056	0.000532354	0.00849931	0.00264341	0.0199725	0.0112896	0.0133272	0.00780174	0.0020927	0.00888481	0.00172556	0.00317577	0.0103901	0.00104635	7.34e-05	0.00245984	0.0020927	0.000642497	0.0199725	0.00367141	0.00409362	0.000165213	0.00110142	0.00137678	0.000165213	0.00100964	0.00100964	0.213639
DM group 3	0.0288756	0.250096	0.250096	0.00715925	0.127545	0.0850298	0.0413401	1.84e-05	0.250096	0.086223	0.0024782	0.00875631	0.00919688	0.0567783	0.000110142	0.00374484	0.00148692	0.000826067	0.00104635	0.00124828	0.00947224	0.000789353	0.00614961	0.000348784	0.00269849	0.00280863	0.0029922	0	0.000128499	0.000789353	0.00165213	0.000826067	0.00106471	0.00102799	0.00018357	0.00132171	0.00132171	0.00018357	5.51e-05	5.51e-05	0.25397
DM group 4	0.0490684	0.196604	0.196604	0.0762735	0.0466269	0.0279945	0.109188	0.00868288	0.196604	0.00115649	0.0575126	0.00688389	0.0162276	0.000128499	0.0218449	0.0209454	0.0201193	0.0150895	0.0179348	0.00636989	0.00293713	0.0123359	0.0033777	0.00409362	0.000256999	0.0105553	0.000128499	7.34e-05	0.00475448	0.0123359	0.000422212	0.0150895	0.00427719	0.000862781	0.000238642	0.000550711	0.00258834	0.00128499	0.00310234	0.00310234	0.244185
DM group 5	0.51084	0.135255	0.135255	0.0208903	0.0462598	0.0217715	0.100486	0.00268013	0.135255	0.00218449	0.00816889	0.00895824	0.000532354	7.34e-05	0.0028637	0.0018357	5.51e-05	0.00212942	0.000330427	0.000422212	0.00271684	0.00341441	0.00176228	0.000477283	0.000348784	0.00126664	0.000660854	0	0.000165213	0.00341441	0.00334098	0.00212942	0.000330427	0.00049564	5.51e-05	0.00427719	0.000679211	0.00357962	5.51e-05	5.51e-05	0.10805
INU/DM group 1	0.0376503	0.142377	0.142377	0.0205782	0.0451033	0.132777	0.0741808	7.34e-05	0.142377	0.0186508	0.000348784	0.00449748	0.0151078	1.84e-05	0.00616797	0.0105002	3.67e-05	0.00985773	0.00581918	0.00453419	0.00385498	0.00602111	0.00315741	0.000110142	0.0143919	0.0089766	0.00194585	9.18e-05	0.000110142	0.00602111	0.000881138	0.00985773	0.00251491	0.00170721	0.0031207	0.00143185	0.000477283	0.000954566	0.000862781	0.000862781	0.413015
INU/DM group 2	0.133309	0.0400918	0.0400918	0.0279394	0.0470307	0.0507389	0.157155	0.00378155	0.0400918	0.00758146	0.000201927	0.0268564	0.00543368	0.00203763	0.00229463	0.00842588	1.84e-05	0.0024782	0.0263791	0.00301055	0.0136393	0.00345112	0.00262506	0.000715925	0.00275356	0.00581918	0.000770996	1.84e-05	0.00099128	0.00345112	0.000165213	0.0024782	0.00486462	0.000403855	0.000789353	0.00280863	0.00323084	0.00049564	0.00203763	0.00203763	0.398348
INU/DM group 3	0.0368059	0.188931	0.188931	0.00908674	0.0280312	0.0768242	0.00414869	0.00156035	0.188931	0.0391189	0.00031207	0.00460762	0.00190913	5.51e-05	0	0.00475448	3.67e-05	0.00574575	0.00570904	0.00464433	0.0364571	0.00530519	0.00378155	5.51e-05	0.0332997	0.00356127	0.00111978	0	1.84e-05	0.00530519	9.18e-05	0.00574575	0.000605782	0.000954566	0.000238642	0.000330427	0.00187242	0.00110142	0.00203763	0.00203763	0.488848
INU/DM group 4	0.0800918	0.0696833	0.0696833	0.0204865	0.0370996	0.0329142	0.0667462	0.0838733	0.0696833	0.0406976	0.00249656	0.0222304	0.00341441	0.000128499	0.00163378	0.0020927	5.51e-05	0.00233134	0.00102799	0.00293713	0.00870124	0.00178063	0.00130335	0.000660854	0.00427719	0.00266177	0.000220285	0.000128499	0.000293713	0.00178063	0.00581918	0.00233134	0.000715925	0.00176228	0.000422212	0.00135842	0.00137678	9.18e-05	0.000165213	0.000165213	0.49665
INU/DM group 5	0.0691877	0.0880404	0.0880404	0.0551813	0.0691326	0.0232951	0.0410464	0.021698	0.0880404	0.0104084	0.0019642	0.0154016	0.0151446	0.000275356	0.00541533	0.0083341	5.51e-05	0.00378155	0.0133639	0.00468105	0.023754	0.00326755	0.00227627	0.00715925	0.00301055	0.00804039	0.000513997	0.00565397	0.00139514	0.00326755	0.000201927	0.00378155	0.00376319	0.00223956	0.00200092	0.00145021	0.00192749	0.000881138	0.00062414	0.00062414	0.45665
