# Supplementary material for: Dietary fiber inulin mitigates peripheral neuropathy in different stages of diabetes via modulating gut microbiota and metabolites in db/db mice
Source: PLoS One. 2025 Nov 20;20(11):e0336962. doi: 10.1371/journal.pone.0336962 (PMC12633925; doi:10.1371/journal.pone.0336962)
Supplement: S1 File — (ZIP) [file pone.0336962.s004.zip › Datasets for Supplementary 1 (S1) Table.xlsx]

## Sheet: Food intake
	PDM group (g/d)	INU/PDM goup (g/d)	DM group (g/d)	INU/DM group (g/d)
1w	4.23878	4.29796	4.35143	4.36327
2w	4.54286	4.8102	5.14286	4.55306
3w	4.73469	4.28367	5.25143	4.84898
4w	4.72449	4.25918	5.13048	4.57415
5w	4.59048	4.63878	5.34381	4.84626
6w	4.63673	4.51224	5.26	4.82245

## Sheet: Water intake
	PDM group (mL/d)	INU/PDM goup (mL/d)	DM group (mL/d)	INU/DM group (mL/d)
1w	5.53061	4.87755	5.26531	5.8381
2w	6.93878	6.93878	6.32653	7.19286
3w	8.67347	6.57143	8.83673	8.42857
4w	8.51871	7.03401	10.1463	8.61973
5w	8.82313	7.84354	11.5646	10.4313
6w	9.65306	7.42857	10.6122	9.86714

## Sheet: Body weight 
	1w	2w	3w	4w	5w	6w
PDM group	42.97	43.04	44.59	48.23	49.67	48.92
	37.82	39.47	41.19	44.73	46.23	46.35
	44.01	46.69	46.9	51.02	51.98	52.13
	40.73	41.07	44.29	49.61	50.36	51.79
	41.02	43.41	46.73	48.13	48.21	48.67
	40.89	41.23	43.36	46.39	47.94	47.43
	39.75	43.15	45.72	49.93	47.82	48.39
	38.02	39.28	46.71	49.53	50.17	49.83
	44.73	45.39	45.212	46.98	50.67	50.17
	40.29	42.03	45.69	47.27	47.93	49.82
INU/PDM goup	41.99	41.61	44.38	47.11	47.49	47.7
	37.26	38.86	40.66	43.7	44.02	45.33
	45.43	44.67	46.23	49.54	49.13	47.73
	39.93	40.82	43.62	47.99	48.31	44.73
	41.4	42.59	45.03	47.87	47.58	44.8
	39.64	41.37	42.83	45.13	43.91	47.64
	40.8	40.64	44.39	48.32	44.91	47.9
	36.79	36.7	45.01	44.04	44.18	45.31
	44.36	44.4	45.11	48.45	48.66	48.84
	39.22	40.31	43.2	46.81	46.28	46.38
DM group	41.59	44.4	47.64	50.19	49.88	45.13
	40.78	40.99	44.55	46.49	47.95	47.45
	42.48	41.81	45.4	44.56	45.58	48.36
	43.42	42.79	45.56	47.95	48.58	49.82
	38.74	39.1	42.55	45.86	46.07	47.04
	43.56	45.55	45.04	46.46	47.73	41.67
	41.85	41.98	45.45	48.46	48.61	41.78
	41.94	39.34	45.75	47.77	47.23	44.28
	37.18	36.79	41.51	42.44	43.59	41.73
	37.04	36.57	42.88	44.91	44.89	41.19
INU/DM group	40.7	40.27	44.89	46.75	46.54	47.39
	42.74	42.97	47.25	50.42	51.2	52.52
	43.63	43.54	47.85	50.34	51.64	52.03
	43.69	44.17	48.81	52.51	53.5	46.63
	36.83	46.77	50.58	52.11	51.47	52.03
	44.97	45.52	50	52.22	54.63	52.62
	41.94	42.34	45.75	47.77	49.23	50.1
	38.96	37.14	40.62	42.95	43.39	45.46
	35.26	37.95	41.07	43.23	43.12	44.06
	36.96	35.86	40.29	44.1	44.84	45.11

## Sheet: Blood glucose 
	1w	2w	3w	4w	5w	6w
PDM group	5.3	6.7	10	17	20.5	18.9
	6.9	6.8	9.6	13.2	22	22.3
	5.4	9.1	8	17.4	12.4	26.1
	6.8	6.2	9.3	22.2	20.9	25
	5.2	6.4	10.4	14.3	18.7	26
	6.2	7.4	11.3	16.7	19.6	24.2
	6	6.8	9.4	8.9	16.8	16.8
	6.3	6.7	10.4	24.6	23.1	24
	6.9	6.1	9.6	23.8	24	26.1
	5.5	6.7	10.9	20.3	21.9	20.9
INU/PDM goup	4.9	4.2	7.8	15.9	13	23.2
	4.8	6	8.5	13.8	17.4	20.1
	5	6.1	9.4	6.1	11	21
	6.2	6.4	8.9	25	15	19.4
	4.9	6.5	8.9	12.8	18.9	17.1
	5	6.8	9.4	13.3	18.4	18.9
	5.6	5.4	8.4	7.6	12.7	15
	6.6	6.6	8.2	19.1	13	17.7
	6.4	6.2	9.1	20.5	10.5	13.3
	5.8	7.6	10.1	18.1	16.1	10.1
DM group	9.8	14.2	25.9	26	33.3	26.9
	15.9	19.3	13.9	12.4	29.2	29.6
	10.4	17.7	27.1	16	22.4	28.9
	13.7	26.3	23.4	22.5	21.4	25.9
	13.2	19.1	22.8	21.1	22.4	26.4
	19.1	17.5	27.4	31.6	29.7	28.9
	10.4	14.4	20.8	26.1	23	27.2
	11.8	19.2	24.9	25.1	29.4	24.7
	12.6	18.1	14	21.1	22.4	26.1
	12.6	13.1	18.5	23.7	28.9	26.8
INU/DM group	21.8	12.5	15.9	24.2	26.6	23.4
	7.5	15.5	12.9	11.8	24.4	26.2
	12.4	13	20.8	23.8	21.3	22.5
	14.2	10.4	17.5	15.3	26.9	26.2
	9.8	15.2	18.7	17.5	23.6	25.8
	23.9	27.1	18.6	23.4	22.3	23.2
	23.7	22.6	16.9	33.2	21.3	24.1
	8.7	12.7	17	19.8	22.3	22
	12.4	9.9	21	20.5	21.2	27
	11.3	11.8	16.9	17.4	19	25.8

## Sheet: Glycated hemoglobin
PDM group	INU/PDM goup	DM group	INU/DM group
55.7296	49.2467	86.5841	83.6285
53.6	50.6577	83.8479	84.8724
54.9865	47.2019	85.3654	80.7939
51.1244	45.4083	89.0215	83.4798
56.7942	48.5409	87.4729	84.6439

## Sheet: Insulin
PDM group	INU/PDM goup	DM group	INU/DM group
0.204501	0.283629	0.200268	0.270421
0.237533	0.275046	0.210012	0.30075
0.168488	0.220046	0.196411	0.221818
0.224009	0.244165	0.201233	0.212509
0.218736	0.276485	0.210769	0.264872
0.198237	0.289467	0.260392	0.280092

## Sheet: Triglycerides 
PDM group	INU/PDM goup	DM group	INU/DM group
2.1	1.8	2.9	2.5
2.3	1.6	3.1	2.3
2.4	1.3	2.7	2
1.8	1.4	3.3	2.9
1.7	1.6	2.5	2.3
2.6	2	2.6	2.5

## Sheet: Total cholesterol
PDM group	INU/PDM goup	DM group	INU/DM group
2.7	2.1	3.5	3.4
3.6	1.9	3.7	3.2
2.3	2	2.8	2.1
1.9	2.2	3.4	2
2.6	1.7	3.1	2.5
3.6	1.6	2.9	2.3
